# Supplementary material for: Clonality testing in the lymph nodes from dogs with lymphadenomegaly due to Leishmania infantum infection
Source: PLoS One. 2019 Dec 16;14(12):e0226336. doi: 10.1371/journal.pone.0226336 (PMC6913964; doi:10.1371/journal.pone.0226336)
Supplement: S1 Table — (XLSX) [file pone.0226336.s001.xlsx]

## Sheet: Hoja1
Patient ID	Breed	Age	Sex	Lymphadenomegaly	Main clinical picture	Serology (ELISA)	Albumin (g/L)	𝝰-globulins	β-globulins	𝛄-globulins	Albumin to globulin ratio
1	Pit bull terrier	Adult	Female neutered	Prescapular and popliteal	Apathy and polyarthritis	4.24	24.0	9.1	18.0	54.5	0.29
2	Mixed breed	Adult	Male neutered	Generalized	Diarrhea and weight loss	3.44	8.1	8.9	16.6	13.3	2.09
3	Mixed breed	Adult	Male neutered	Prescapular and popliteal	Dermal lesions	2.61	19.7	10.0	13.7	43.5	0.29
4	Schnauzer	11 years	Male intact	Generalized	Apathy, anorexia, diarrhea	6.02	18.8	13.0	17.9	25.4	0.33
5	Teckel	4 years	Female neutered	Prescapular and popliteal	Dermal lesions, apathy	3.73	16.2	9.2	7.5	67.9	0.19
6	Mixed breed	1 year	Male intact	Prescapular and popliteal	Dermal lesions	2.60	20.4	13.5	20.3	42.0	0.27
7	Chihuahua	13 years	Male neutered	Generalized	Apathy and anemia	3.41	13.6	15.2	11.0	41.3	0.20
8	Mixed breed	Adult	Male neutered	Popliteal	Dermal lesions	2.61	22.0	14.3	12.2	22.3	0.45
9	Pit bull terrier	Adult	Male neutered	Submandibular	Dermal lesions	6.61	23.1	23.9	14.2	45.7	0.28
10	Mixed breed	Adult	Male neutered	Generalized	Dermal lesions	5.32	20.1	14.8	8.5	53.5	0.26
11	Mixed breed	Adult	Female neutered	Prescapular	Dermal lesions	2.22	16.2	13.6	19.3	51.7	0.19
12	Mixed breed	Adult	Male neutered	Generalized	Dermal lesions	2.63	25.7	12.8	20.3	19.8	0.49
13	Schnauzer	10 years	Female neutered	Generalized	Apathy	3.58	16.3	11.5	27.5	31.0	0.23
14	Mixed breed	3 years	Female neutered	Generalized	Kidney disease	3.61	16.2	12.4	5.1	17.3	0.47
15	German sepherd	9 years	Male intact	Generalized	Dermal lesions	1.47	30.9	12.0	16.0	15.2	0.72
16	Mixed breed	Adult	Male neutered	Generalized	Dermal lesions	1.98	18.2	16.3	11.1	21.0	0.38
17	Mixed breed	Adult	Male neutered	Submandibular	Apathy	2.10	37.1	14.0	13.6	8.6	1.02
18	Mixed breed	1 year	Male intact	Generalized	Fever, polyarthritis	1.61	22.3	18.6	5.2	30.0	0.41
19	Great Dane	8 months	Female intact	Prescapular	Myelitis	2.85	31.4	20.7	11.3	23.9	0.56
20	Pit bull terrier	1 year	Female intact	Prescapular and popliteal	Abortion	3.23	25.1	21.0	14.1	29.9	0.39
21	Mixed breed	8 months	Female intact	Generalized	Kidney disease	5.12	19.1	10.6	18.2	43.1	0.27
22	German sepherd	11 years	Male intact	Prescapular	Kidney disease	2.50	21.3	15.2	11.3	29.6	0.38
23	Mixed breed	Adult	Male neutered	Generalized	Dermal lesions	1.94	31.0	9.3	8.3	7.3	1.24
24	Pit bull terrier	4 years	Female neutered	Prescapular and popliteal	Polyarthritis	6.12	25.5	15.3	9.4	52.8	0.33
25	Dachshund	10 months	Female intact	Generalized	Fever and diarrhea	2.71	24.6	11.4	7.6	21.9	0.60
26	Pug	Adult	Male neutered	Prescapular and mandibular	Dermal lesions	2.74	26.1	22.8	13.5	23.5	0.44
27	Doberman	Adult	Female neutered	Generalized	Weight loss and vomiting	3.63	20.0	9.3	17.2	34.9	0.33
28	Mixed breed	Adult	Male neutered	Prescapular	Kidney disease	4.62	22.4	12.6	11.0	12.3	0.62
29	Pit bull terrier	6 years	Male intact	Prescapular	Dermal lesions	3.37	17.9	13.2	10.0	10.5	0.53
30	Mixed breed	3 years	Female intact	Prescapular and popliteal	Dermal lesions	7.52	25.4	29.1	11.2	25.2	0.39
31	Great Dane	5 years	Female neutered	Prescapular and popliteal	Kidney disease	7.40	14.3	11.2	8.6	67.8	0.16
